# Supplementary material for: Inhibition of SARS-CoV-2 Spike Protein Pseudotyped Virus Infection Using ACE2-Tethered Micro/Nanoparticles
Source: Bioengineering (Basel). 2023 May 26;10(6):652. doi: 10.3390/bioengineering10060652 (PMC10294827; doi:10.3390/bioengineering10060652)
Supplement: Supplementary file 1 [file bioengineering-10-00652-s001.zip]

Archive with 1 entries (1 files):
- bioengineering-2357386-supplementary.pdf
